# Supplementary material for: Biomimetic polyetheretherketone microcarriers with specific surface topography and self-secreted extracellular matrix for large-scale cell expansion
Source: Regen Biomater. 2019 Sep 30;7(1):109–18. doi: 10.1093/rb/rbz032 (PMC7233611; doi:10.1093/rb/rbz032)
Supplement: rbz032-Supplementary_data [file rbz032-supplementary_data.zip]

Archive with 5 entries (4 files):
- rbz032-suppl_data/
- rbz032-suppl_data/communicatin revise2019-08-20.docx
- rbz032-suppl_data/communication revise__Supporting__Information2019-08-20.docx
- rbz032-suppl_data/communication__Supporting__Information2019-08-20.docx
- rbz032-suppl_data/Responses__to__Reviewers---20190820.docx
